# Supplementary material for: Choroidal Response to Intravitreal Bevacizumab Injections in Treatment-Naïve Macular Neovascularization Secondary to Chronic Central Serous Chorioretinopathy
Source: Biomedicines. 2024 Dec 3;12(12):2760. doi: 10.3390/biomedicines12122760 (PMC11673265; doi:10.3390/biomedicines12122760)
Supplement: Supplementary file 1 [file biomedicines-12-02760-s001.zip]

Archive with 7 entries (5 files):
- biomedicines-3309559-supplementary/
- biomedicines-3309559-supplementary/Supplemental Figure 1 (5).jpg
- biomedicines-3309559-supplementary/Supplemental Figure 2 (4).jpg
- biomedicines-3309559-supplementary/__MACOSX/
- biomedicines-3309559-supplementary/__MACOSX/._Supplemental Figure 1 (5).jpg
- biomedicines-3309559-supplementary/__MACOSX/._Supplemental Figure 2 (4).jpg
- biomedicines-3309559-supplementary/Supplementary Figure Captions.pdf
